# Supplementary material for: Leachability and Health Risk Assessment of Cadmium and Other Heavy Metals in Agricultural Soils from the Mae Tao Watershed, Northern Thailand
Source: Toxics. 2025 Aug 18;13(8):687. doi: 10.3390/toxics13080687 (PMC12390624; doi:10.3390/toxics13080687)
Supplement: Supplementary file 1 [file toxics-13-00687-s001.zip]

Archive with 1 entries (1 files):
- toxics-3774190-supplementary.pdf
